# Supplementary material for: Contribution of the peroneus longus neuromuscular compartments to eversion and plantarflexion of the ankle
Source: PLoS One. 2021 Apr 15;16(4):e0250159. doi: 10.1371/journal.pone.0250159 (PMC8049303; doi:10.1371/journal.pone.0250159)
Supplement: S1 File — (XLSX) [file pone.0250159.s001.xlsx]

## Sheet: Hoja1
ID	Cond	%CVM	COMx	COMy	Columns 4/5	Columns 1/2
PF1	PF	10	19.9816	47.197	31.9552	51.1636
PF1	PF	30	20.2946	46.798	31.2892	52.7299
PF1	PF	50	20.6238	46.0826	26.3826	46.2549
PF1	PF	70	20.3738	47.6349	31.7162	54.1391
PF1	EV	10	16.6061	49.4071	76.1049	79.1098
PF1	EV	30	16.9501	49.1389	72.0609	78.3433
PF1	EV	50	16.726	50.8981	70.1678	73.5419
PF1	EV	70	16.726	50.8981	70.1678	73.5419
PF2	PF	10	17.0291	46.9512	67.3056	76.8239
PF2	PF	30	16.8501	47.0506	58.8874	65.0743
PF2	PF	50	17.2648	47.2797	52.6729	61.4455
PF2	PF	70	16.5705	47.8661	75.7875	78.9841
PF2	EV	10	15.6621	47.2592	81.5451	76.0076
PF2	EV	30	16.2141	47.9346	77.0188	76.7803
PF2	EV	50	15.9277	47.845	76.6063	75.1351
PF2	EV	70	15.9367	47.5137	74.2449	72.9317
PF3	PF	10	15.2146	47.7242	69.6466	56.5203
PF3	PF	30	19.6865	48.5276	36.146	56.368
PF3	PF	50	19.4725	49.578	31.571	47.519
PF3	PF	70	19.4159	49.8091	30.9082	46.3477
PF3	EV	10	15.1079	49.0072	74.8651	57.2369
PF3	EV	30	14.7685	46.8206	63.8639	51.2019
PF3	EV	50	14.5141	46.9687	64.0512	49.4954
PF3	EV	70	15.156	46.8984	57.3001	49.6828
PF4	PF	10	19.1658	47.7135	40.818	47.1488
PF4	PF	30	20.9736	46.8111	27.9451	54.2102
PF4	PF	50	21.9105	47.4918	24.521	58.3997
PF4	PF	70	22.2706	46.9916	22.9454	59.0594
PF4	EV	10	18.6196	48.4638	39.3622	46.3592
PF4	EV	30	19.5424	47.9068	32.407	44.2968
PF4	EV	50	18.6484	47.8606	39.7202	44.7461
PF4	EV	70	18.3342	47.0553	43.8343	46.8186
PF5	PF	10	17.907	45.8785	50.3104	66.4457
PF5	PF	30	19.3373	44.8055	31.4543	48.5043
PF5	PF	50	19.7203	45.4478	31.8529	52.029
PF5	PF	70	19.7466	46.0509	31.383	51.3991
PF5	EV	10	17.9375	47.3019	43.9875	61.3325
PF5	EV	30	18.3593	47.145	39.2954	57.6948
PF5	EV	50	18.7195	46.317	39.6327	61.097
PF5	EV	70	18.7542	46.0613	40.3361	62.5257
PF6	PF	10	17.0492	46.9642	66.0225	75.0905
PF6	PF	30	18.5249	46.789	44.529	61.8746
PF6	PF	50	19.1515	45.3754	37.3572	56.6202
PF6	PF	70	19.4528	46.7358	37.39	59.5794
PF6	EV	10	15.4056	42.7113	57.4552	51.6872
PF6	EV	30	15.4515	41.637	54.4109	49.1606
PF6	EV	50	15.4527	41.7925	54.6471	49.4569
PF6	EV	70	15.3646	43.8518	62.7125	55.6293
PF7	PF	10	18.3815	50.0914	20.4147	36.8312
PF7	PF	30	21.658	50.4331	22.5856	45.5666
PF7	PF	50	22.0358	51.7647	20.1771	42.9816
PF7	PF	70	22.0476	53.5359	18.0119	38.2702
PF7	EV	10	18.8725	50.059	29.7865	47.0753
PF7	EV	30	18.6772	45.2468	35.4469	56.6856
PF7	EV	50	19.3251	46.8574	32.5695	57.2457
PF7	EV	70	19.3402	47.3183	34.1547	58.2562
PF8	PF	10	18.8266	50.5089	40.2532	55.2131
PF8	PF	30	19.9874	49.6889	37.0045	59.978
PF8	PF	50	20.65	48.71	32.4319	57.6684
PF8	PF	70	20.5101	49.2812	33.7788	58.6775
PF8	EV	10	15.6316	48.3145	71.0137	64.9711
PF8	EV	30	15.7794	46.7942	73.5993	68.9677
PF8	EV	50	15.7794	46.7942	73.5993	68.9677
PF8	EV	70	16.3228	45.837	58.7727	59.6743
PF9	PF	10	18.5388	47.986	40.5004	56.1717
PF9	PF	30	19.1909	49.5211	31.459	46.6369
PF9	PF	50	19.4264	51.9562	28.0847	43.5323
PF9	PF	70	19.4264	51.9562	28.0847	43.5323
PF9	EV	10	16.6408	45.0686	53.7023	53.2613
PF9	EV	30	16.6856	44.9587	55.095	56.7468
PF9	EV	50	16.6545	45.7715	54.6082	57.3078
PF9	EV	70	16.6199	46.2405	54.9924	57.6993
PF10	PF	10	14.6134	48.2173	67.0844	55.5982
PF10	PF	30	16.5786	47.68	61.4476	68.4285
PF10	PF	50	13.4634	49.3161	62.5746	45.1273
PF10	PF	70	15.4173	48.5142	58.3607	55.6849
PF10	EV	10	14.8466	49.114	66.4768	57.3297
PF10	EV	30	14.1522	50.3243	67.6872	54.6248
PF10	EV	50	13.9473	50.3427	62.9064	49.3767
PF10	EV	70	14.07	47.806	66.9033	53.8891
PF11	PF	10	20.9482	40.5725	34.021	53.4998
PF11	PF	30	17.0686	47.1341	54.7016	62.6343
PF11	PF	50	17.4382	47.4264	50.231	60.1633
PF11	PF	70	17.0859	47.8003	62.2926	70.5038
PF11	EV	10	15.6439	47.2756	81.7033	75.9127
PF11	EV	30	16.2104	47.9693	77.1418	76.7742
PF11	EV	50	16.057	48.1293	74.5736	74.517
PF11	EV	70	15.9612	47.4268	75.7105	74.6999
PF12	PF	10	19.4134	47.382	40.7218	59.6025
PF12	PF	30	21.7114	46.3107	25.0821	50.7864
PF12	PF	50	20.9979	48.3505	30.8904	50.5431
PF12	PF	70	21.7188	46.7806	21.5623	42.4769
PF12	EV	10	16.1987	47.068	73.0016	58.8822
PF12	EV	30	17.2869	48.8768	62.5895	70.1501
PF12	EV	50	18.1238	46.6113	57.1783	75.8498
PF12	EV	70	15.6122	45.1703	40.4874	29.6423
PF13	PF	10	21.4648	49.8041	28.7507	64.239
PF13	PF	30	22.4243	48.4059	21.1579	53.9738
PF13	PF	50	22.3849	48.5731	20.6388	51.9914
PF13	PF	70	22.267	48.1988	18.4985	44.7651
PF13	EV	10	15.9096	47.4117	69.3513	66.1157
PF13	EV	30	16.681	47.5597	66.4685	71.9817
PF13	EV	50	16.654	48.2645	68.1029	73.599
PF13	EV	70	16.8572	47.5971	66.3994	71.8658
PF14	PF	10	18.737	49.3398	39.5601	55.8853
PF14	PF	30	19.6186	48.4527	37.7372	59.0747
PF14	PF	50	19.8747	49.344	37.6888	60.1498
PF14	PF	70	20.0206	48.5589	34.3073	56.017
PF14	EV	10	18.4926	48.5932	39.4312	53.7804
PF14	EV	30	19.884	49.9191	35.9258	57.207
PF14	EV	50	19.8098	49.6102	36.8596	58.6094
PF14	EV	70	17.6747	45.4172	65.6714	75.8939
PF15	PF	10	17.987	44.1042	42.0828	56.5598
PF15	PF	30	19.3517	42.8305	31.9184	50.4614
PF15	PF	50	20.1622	42.9788	27.8877	48.1704
PF15	PF	70	19.9259	43.7258	30.9789	50.0467
PF15	EV	10	18.6079	43.1955	32.4191	47.5216
PF15	EV	30	16.8907	44.3808	57.0729	59.098
PF15	EV	50	16.7872	45.4907	55.8679	55.2507
PF15	EV	70	16.8527	46.0026	61.0145	60.7339
PF16	PF	10	22.4008	45.0857	21.0637	54.6292
PF16	PF	30	22.9041	44.5452	17.9228	49.5543
PF16	PF	50	19.436	44.9076	41.6053	58.0071
PF16	PF	70	20.6526	44.8488	31.0271	54.9742
PF16	EV	10	16.6098	47.9957	70.8695	67.6353
PF16	EV	30	16.8975	46.1227	58.8423	56.1228
PF16	EV	50	16.6024	45.7677	58.4391	52.9316
PF16	EV	70	16.5399	46.6296	62.4206	57.5978
PF17	PF	10	20.0383	51.4397	29.4837	48.6119
PF17	PF	30	21.1191	53.3037	21.5424	40.7244
PF17	PF	50	20.9234	52.8915	22.8485	41.5741
PF17	PF	70	20.752	52.7971	24.2206	42.7504
PF17	EV	10	16.9151	52.7202	46.1846	52.0068
PF17	EV	30	16.6629	52.7749	48.4837	51.4784
PF17	EV	50	16.4919	52.8623	47.6766	46.0828
PF17	EV	70	16.608	52.7006	47.5506	48.4599
PF18	PF	10	19.545	50.3558	34.7002	57.2874
PF18	PF	30	19.8155	48.5789	35.4902	62.1359
PF18	PF	50	19.9472	48.3035	33.1718	59.0128
PF18	PF	70	19.8866	48.3606	32.5503	57.0968
PF18	EV	10	17.1012	48.3208	50.6354	62.0091
PF18	EV	30	17.2778	48.8998	48.472	61.4668
PF18	EV	50	17.0505	48.5803	53.4892	65.3249
PF18	EV	70	17.4867	48.8165	53.6646	66.937
PF19	PF	10	18.6125	45.9583	34.7531	47.9783
PF19	PF	30	20.0886	46.8324	28.2369	44.9216
PF19	PF	50	20.5081	48.0235	27.4373	45.324
PF19	PF	70	20.821	47.5988	26.8574	45.8056
PF19	EV	10	17.1412	46.371	60.8937	72.1069
PF19	EV	30	16.3052	45.054	65.0526	72.3937
PF19	EV	50	18.373	46.4652	49.7023	70.6195
PF19	EV	70	16.0064	46.0961	64.3094	63.8284
PF20	PF	10	20.2241	50.0588	30.5598	56.5212
PF20	PF	30	21.009	49.7378	27.2911	56.6086
PF20	PF	50	21.2509	51.5782	24.115	50.7655
PF20	PF	70	21.1232	52.9616	22.8162	46.9991
PF20	EV	10	18.1952	45.848	48.0506	66.6379
PF20	EV	30	16.888	46.5682	59.0222	62.2386
PF20	EV	50	17.471	48.5829	50.8409	57.4227
PF20	EV	70	16.7265	47.0844	64.7468	66.8485
PF21	PF	10	18.9996	47.5819	42.788	60.5618
PF21	PF	30	19.8319	46.6013	31.6065	49.6384
PF21	PF	50	19.8692	46.7954	31.2265	49.0349
PF21	PF	70	19.3795	47.9182	34.2903	51.7503
PF21	EV	10	17.5889	48.1249	63.7649	72.7621
PF21	EV	30	17.5965	46.3479	65.2102	72.2316
PF21	EV	50	17.6949	46.7825	62.5825	71.5396
PF21	EV	70	17.6089	46.7481	56.1949	65.8241
PF22	PF	10	20.1245	48.4195	35.9001	57.7757
PF22	PF	30	21.0878	49.1898	27.1267	51.519
PF22	PF	50	21.532	47.761	25.49	50.504
PF22	PF	70	21.2516	49.6363	25.6167	50.4928
PF22	EV	10	18.2401	47.7972	54.2931	69.8924
PF22	EV	30	16.4956	47.9231	76.2306	78.8069
PF22	EV	50	16.2319	47.3366	77.0451	76.0558
PF22	EV	70	16.142	47.3597	78.3483	76.1375
